# Supplementary material for: Flutamide-induced alterations in transcriptional profiling of neonatal porcine ovaries
Source: J Anim Sci Biotechnol. 2019 Apr 3;10:35. doi: 10.1186/s40104-019-0340-y (PMC6446412; doi:10.1186/s40104-019-0340-y)
Supplement: Supplementary file 1 — An overview of up and down regulated genes [P < 0.05; (log2) fold change] in the ovaries of flutamide-treated piglets (XLS 95 kb) [file 40104_2019_340_MOESM1_ESM.xls]

## Sheet: Additional file 1
Kolumna1	Kolumna2	Kolumna3	Kolumna4	Kolumna5	Kolumna6	Kolumna7	Kolumna8	Kolumna9
Additional file 1. An overview of up and down regulated genes [P<0.05; (log2) fold change] in the ovaries of flutamide-treated piglets
8
XLOC	log2(FC)	q-value	ENSEMBL gene id	Gene symbol	Description	Locus	Positively coexpressed lncRNAs	Negatively coexpressed lncRNAs
XLOC_042432	-4.09	7.14E-03	ENSSSCG00000001212			7:24195605-24212329	32	1
XLOC_037913	-3.27	1.49E-03	ENSSSCG00000029881			6:58704667-58721082	48	5
XLOC_047397	-3.06	2.68E-03	ENSSSCG00000015662	C4BPA	Sus scrofa complement component 4 binding protein, alpha (C4BPA)	9:74110908-74207951	46	5
XLOC_016022	-2.98	1.20E-02	ENSSSCG00000010463			14:112159808-112462915	22	0
XLOC_044453	-2.81	4.79E-02	ENSSSCG00000028471	DTHD1	death domain containing 1	8:29364379-29446417	17	1
XLOC_043249	-2.57	3.50E-02	ENSSSCG00000002476	SERPINA1	Sus scrofa serpin family A member 1 (SERPINA1)	7:122616086-122628964	15	2
XLOC_001419	-2.43	1.76E-02	ENSSSCG00000024099			1:296738214-296796726	45	3
XLOC_039716	-2.39	1.49E-03	ENSSSCG00000003803	C1orf141	chromosome 1 open reading frame 141	6:134409991-134464849	49	6
XLOC_024820	-2.25	2.55E-02	ENSSSCG00000028525			2:44078430-44082946	9	0
XLOC_002839	-2.20	3.69E-03	ENSSSCG00000005377			1:268218304-268740816	15	1
XLOC_046848	-2.14	1.49E-03	ENSSSCG00000014618			9:3717838-3727983	31	0
XLOC_002299	-2.09	1.49E-03	ENSSSCG00000004769			1:145842925-145846476	26	3
XLOC_058582	-2.04	5.46E-03	ENSSSCG00000026808			X:47516745-47525021	43	5
XLOC_044885	-2.00	1.49E-03	ENSSSCG00000023296	CENPE	centromere protein E	8:126761275-126839938	28	1
XLOC_009557	-1.94	1.49E-03	ENSSSCG00000017542	TTLL6	tubulin tyrosine ligase like 6	12:24935775-24988885	18	3
XLOC_035446	-1.92	1.49E-03	ENSSSCG00000000934	LRRIQ1	leucine rich repeats and IQ motif containing 1	5:101860034-101950290	42	7
XLOC_033453	-1.88	1.49E-03	ENSSSCG00000006750	SYCP1	synaptonemal complex protein 1	4:115731135-115869561	34	4
XLOC_022221	-1.85	1.49E-03	ENSSSCG00000007443			17:54337923-54344332	43	5
XLOC_028750	-1.83	1.49E-03	ENSSSCG00000021955			3:25784570-25787453	7	0
XLOC_037480	-1.82	1.49E-03	ENSSSCG00000002908	ZBTB32	zinc finger and BTB domain containing 32	6:40591816-40601713	41	5
XLOC_017567	-1.82	1.49E-03	ENSSSCG00000029990	DEFB1	Sus scrofa defensin beta 1 (DEFB1)	15:43346317-43357071	1	0
XLOC_035758	-1.81	4.47E-02	ENSSSCG00000021151			5:21476149-21479033	43	6
XLOC_059423	-1.72	1.49E-03	ENSSSCG00000020805	FOXR2	forkhead box R2	X:54300261-54316565	44	6
XLOC_038841	-1.71	1.49E-03	ENSSSCG00000024666		Sus scrofa FXYD domain containing ion transport regulator 3 (FXYD3)	6:40111306-40118440	7	1
XLOC_023597	-1.71	1.49E-03	ENSSSCG00000016662	TBX20	T-box 20	18:42364352-42525010	21	1
XLOC_002428	-1.70	1.49E-03	ENSSSCG00000004894	SERPINB5	serpin family B member 5	1:175646719-175666858	13	1
XLOC_044439	-1.69	1.49E-03	ENSSSCG00000008758	SLC34A2	sodium-dependent phosphate transport protein 2B	8:19814584-19848016	1	0
XLOC_047491	-1.69	2.95E-02	ENSSSCG00000015363	AGR2	anterior gradient protein 2 homolog precursor	9:94843456-94858228	0	0
XLOC_046823	-1.69	2.55E-02	ENSSSCG00000025459			9:2245154-2263635	38	2
XLOC_038929	-1.67	2.66E-02	ENSSSCG00000027585			6:44184894-44188855	43	9
XLOC_010872	-1.67	1.49E-03	ENSSSCG00000011243	GOLGA4	golgin A4	13:24019454-24143178	3	0
XLOC_016126	-1.66	1.49E-03	ENSSSCG00000010607	COL17A1	collagen type XVII alpha 1 chain	14:124874640-124925432	49	8
XLOC_021434	-1.66	1.49E-03	ENSSSCG00000007038			17:14427435-14506384	45	6
XLOC_000190	-1.66	3.69E-03	ENSSSCG00000004179	VNN2	vanin 2	1:34481247-34490749	35	8
XLOC_032704	-1.65	9.28E-03	ENSSSCG00000006919			4:139411329-139676564	2	0
XLOC_053435	-1.65	1.49E-03	ENSSSCG00000029039	BRCA2	BRCA2, DNA repair associated	GL894447.1:45-18031	37	3
XLOC_028798	-1.64	1.49E-03	ENSSSCG00000007901	CIITA	Sus scrofa MHC class II transactivator-like (LOC106509697)	3:33125171-33145826	11	0
XLOC_026525	-1.63	1.49E-03	ENSSSCG00000030385			2:72950401-72957974	1	0
XLOC_051149	-1.62	1.49E-03	ENSSSCG00000016398			GL893074.1:200-65746	53	9
XLOC_059559	-1.61	1.49E-03	ENSSSCG00000028913			X:97200572-97224463	35	3
XLOC_015959	-1.61	1.49E-03	ENSSSCG00000010379	FRMPD2	FERM and PDZ domain containing 2	14:96473734-96702243	12	2
XLOC_051657	-1.60	1.49E-03	ENSSSCG00000025523	COL2A1	collagen type II alpha 1 chain	GL893359.2:3083-28948	28	1
XLOC_021941	-1.59	1.49E-03	ENSSSCG00000024507			17:16102614-16167049	39	6
XLOC_015115	-1.58	1.49E-03	ENSSSCG00000010503	ZNF518A	zinc finger protein 518A	14:117224185-117255586	3	0
XLOC_057856	-1.57	2.68E-03	ENSSSCG00000027756			JH118819.1:35734-73821	18	0
XLOC_054619	-1.57	1.49E-03	ENSSSCG00000022305	WDR78	WD repeat domain 78	GL895308.2:370495-421170	22	3
XLOC_026705	-1.57	1.49E-03	ENSSSCG00000014079			2:85774882-85907764	24	0
XLOC_000364	-1.56	5.46E-03	ENSSSCG00000020960			1:84916859-84965863	26	4
XLOC_021929	-1.56	1.49E-03	ENSSSCG00000021473			17:14338648-14427350	49	7
XLOC_011558	-1.55	3.59E-02	ENSSSCG00000011850		mucin-4 precursor	13:143786358-143842481	7	0
XLOC_008751	-1.55	1.49E-03	ENSSSCG00000017433			12:21339398-21343741	9	3
XLOC_025146	-1.54	1.49E-03	ENSSSCG00000013551	C3	Sus scrofa complement C3 (C3)	2:72761362-72788014	1	0
XLOC_044520	-1.53	5.46E-03	ENSSSCG00000008834	SPATA18	mitochondria-eating protein	8:41338756-41389264	5	0
XLOC_025565	-1.53	1.49E-03	ENSSSCG00000014277	IRF1	Sus scrofa interferon regulatory factor 1 (IRF1)	2:140102400-140408128	1	0
XLOC_017643	-1.52	1.49E-03	ENSSSCG00000015841	TEX15	testis expressed 15, meiosis and synapsis associated	15:61627713-61650899	26	5
XLOC_045314	-1.51	2.68E-03	ENSSSCG00000022140	TMPRSS11E	transmembrane protease, serine 11E	8:70392784-70436192	39	8
XLOC_000043	-1.51	9.28E-03	ENSSSCG00000004028	C6orf118	chromosome 6 open reading frame 118	1:4753343-4776590	10	3
XLOC_048507	-1.51	1.49E-03	ENSSSCG00000015342	COL28A1	collagen type XXVIII alpha 1 chain	9:85214087-85506925	15	3
XLOC_039258	-1.49	4.61E-03	ENSSSCG00000003361			6:59964131-59969695	7	1
XLOC_015067	-1.49	1.49E-03	ENSSSCG00000010457	KIF20B	kinesin family member 20B	14:110499097-110581509	18	2
XLOC_001764	-1.48	1.49E-03	ENSSSCG00000004147	ECT2L	epithelial cell transforming 2 like	1:28702153-28781108	12	2
XLOC_000256	-1.47	5.46E-03	ENSSSCG00000023834	RSPH4A	radial spoke head 4 homolog A	1:50284968-50334726	6	1
XLOC_048736	-1.46	1.49E-03	ENSSSCG00000015531	CEP350	centrosomal protein 350	9:133324842-133358295	22	3
XLOC_012933	-1.45	1.49E-03	ENSSSCG00000012071	IGSF5	immunoglobulin superfamily member 5	13:213445791-213493235	4	4
XLOC_043225	-1.45	1.49E-03	ENSSSCG00000002442	CATSPERB	cation channel sperm associated auxiliary subunit beta	7:119753897-119809600	47	6
XLOC_000964	-1.44	1.49E-03	ENSSSCG00000005060	KTN1	Sus scrofa kinectin 1 (KTN1)	1:205432795-205534855	1	0
XLOC_025041	-1.43	1.49E-03	ENSSSCG00000013714			2:67195059-67239727	11	4
XLOC_036266	-1.40	7.88E-03	ENSSSCG00000000967	ODF3B	Sus scrofa outer dense fiber of sperm tails 3B (ODF3B)	5:110562272-110564327	3	0
XLOC_042367	-1.40	7.88E-03	ENSSSCG00000001085	DCDC2	doublecortin domain containing 2	7:20193287-20386206	28	5
XLOC_009500	-1.39	2.68E-03	ENSSSCG00000017439	KRT32	keratin 32	12:21426563-21441665	39	8
XLOC_017897	-1.39	2.46E-02	ENSSSCG00000016093		aldehyde oxidase 2	15:115774663-115865400	38	2
XLOC_022310	-1.38	1.53E-02	ENSSSCG00000007529	SYCP2	synaptonemal complex protein 2	17:67296656-67373773	9	0
XLOC_001480	-1.38	9.28E-03	ENSSSCG00000005638	LCN2	neutrophil gelatinase-associated lipocalin precursor	1:302600095-302632374	0	0
XLOC_011406	-1.37	1.70E-02	ENSSSCG00000011751	TMEM212	transmembrane protein 212	13:119400407-119420051	2	0
XLOC_054460	-1.37	1.49E-03	ENSSSCG00000028950			GL895175.1:354-37829	8	0
XLOC_047440	-1.37	2.68E-03	ENSSSCG00000029515	PON3	Sus scrofa paraoxonase 3 (PON3)	9:82185744-82202249	39	3
XLOC_029139	-1.35	1.49E-03	ENSSSCG00000008314			3:75017988-75031750	4	0
XLOC_003095	-1.35	2.68E-03	ENSSSCG00000024166	SLC2A6	solute carrier family 2 member 6	1:307041085-307049206	44	6
XLOC_032708	-1.35	1.49E-03	ENSSSCG00000006924			4:139411329-139676564	0	0
XLOC_042529	-1.34	4.56E-02	ENSSSCG00000001422	C2	complement C2	7:27765230-27819252	6	1
XLOC_011075	-1.34	6.31E-03	ENSSSCG00000011492	SNTN	sentan, cilia apical structure protein	13:49666211-49681859	4	1
XLOC_018568	-1.34	3.69E-03	ENSSSCG00000016010	CERKL	ceramide kinase like	15:96521133-96641841	41	4
XLOC_009353	-1.34	1.49E-03	ENSSSCG00000021724	KIF19	kinesin family member 19	12:6742502-6769436	7	1
XLOC_007083	-1.33	7.88E-03	ENSSSCG00000009332	TEX26	testis expressed 26	11:7419839-7445573	8	1
XLOC_042177	-1.32	1.49E-03	ENSSSCG00000002504	AK7	adenylate kinase 7	7:124867900-124925873	3	0
XLOC_048476	-1.32	1.49E-03	ENSSSCG00000027372	SAMD9	sterile alpha motif domain containing 9	9:79679753-79712387	9	0
XLOC_024519	-1.31	3.69E-03	ENSSSCG00000023178	BATF2	basic leucine zipper ATF-like transcription factor 2	2:6312177-6321081	7	1
XLOC_023097	-1.30	6.31E-03	ENSSSCG00000016608	IQUB	IQ motif and ubiquitin domain containing	18:25499980-25560094	42	10
XLOC_059270	-1.30	1.49E-03	ENSSSCG00000028148	DMD	Sus scrofa dystrophin (DMD)	X:31214443-31958390	31	6
XLOC_012728	-1.29	3.75E-02	ENSSSCG00000021271			13:156163689-156218878	23	3
XLOC_041703	-1.28	7.14E-03	ENSSSCG00000001786	CFAP161	Sus scrofa cilia and flagella associated protein 161 (CFAP161)	7:55527104-55540522	5	0
XLOC_005859	-1.28	2.30E-02	ENSSSCG00000021571	KIF27	kinesin family member 27	10:34985460-35102607	36	8
XLOC_006062	-1.27	1.49E-03	ENSSSCG00000011128	ITIH2	Sus scrofa inter-alpha-trypsin inhibitor heavy chain 2 (ITIH2)	10:69732360-69761813	13	2
XLOC_000537	-1.27	1.49E-03	ENSSSCG00000004601	MNS1	meiosis specific nuclear structural 1	1:127766381-127827932	22	3
XLOC_001186	-1.27	1.49E-03	ENSSSCG00000028996	ALDH1A1	aldehyde dehydrogenase 1 family member A1	1:252778627-252808540	0	0
XLOC_032569	-1.27	1.49E-03	ENSSSCG00000006791	OVGP1	oviduct-specific glycoprotein precursor	4:119112228-119124274	41	2
XLOC_041325	-1.27	3.46E-02	ENSSSCG00000001067	STMND1	stathmin domain containing 1	7:13859924-13890439	16	2
XLOC_018582	-1.26	1.27E-02	ENSSSCG00000016030	ZSWIM2	zinc finger SWIM-type containing 2	15:101850790-101871358	13	0
XLOC_035676	-1.26	1.49E-03	ENSSSCG00000029782			5:17250141-17272918	1	0
XLOC_025143	-1.26	1.49E-03	ENSSSCG00000013556	ADGRE1	adhesion G protein-coupled receptor E1	2:72699547-72739564	25	0
XLOC_011027	-1.25	2.86E-02	ENSSSCG00000028184	DNAH1	dynein axonemal heavy chain 1	13:37676736-37767299	47	9
XLOC_008565	-1.24	1.49E-03	ENSSSCG00000017187	FOXJ1	forkhead box J1	12:5211494-5216423	0	0
XLOC_018190	-1.24	1.49E-03	ENSSSCG00000016397			15:156931031-157035500	6	2
XLOC_047226	-1.23	1.49E-03	ENSSSCG00000015126	TRIM29	tripartite motif containing 29	9:52347182-52374426	4	0
XLOC_037289	-1.23	1.27E-02	ENSSSCG00000020847			6:13620650-13693765	3	0
XLOC_029267	-1.23	1.49E-03	ENSSSCG00000008434	TTC7A	tetratricopeptide repeat domain 7A	3:99602189-99652850	7	0
XLOC_009354	-1.23	1.49E-03	ENSSSCG00000024357	DNAI2	dynein axonemal intermediate chain 2	12:6775464-6799278	6	0
XLOC_011367	-1.22	1.49E-03	ENSSSCG00000011731	SMC4	structural maintenance of chromosomes 4	13:108382895-108438091	2	0
XLOC_018497	-1.22	7.88E-03	ENSSSCG00000015935	CCDC173	coiled-coil domain containing 173	15:85100605-85134280	43	9
XLOC_038026	-1.21	1.49E-03	ENSSSCG00000023732	KLHDC7A	kelch domain containing 7A	6:71267978-71278590	7	3
XLOC_002042	-1.20	1.49E-03	ENSSSCG00000004434	FRK	fyn related Src family tyrosine kinase	1:91720185-91830138	24	8
XLOC_036223	-1.20	2.35E-02	ENSSSCG00000000932	NTS	neurotensin	5:101069846-101088610	6	0
XLOC_005476	-1.20	1.58E-02	ENSSSCG00000011067			10:54077873-54097877	16	4
XLOC_012510	-1.19	1.49E-03	ENSSSCG00000023393	ZBBX	zinc finger B-box domain containing	13:114708204-114826453	37	7
XLOC_028885	-1.19	1.49E-03	ENSSSCG00000008001			3:41448661-41452015	0	0
XLOC_033579	-1.19	1.49E-03	ENSSSCG00000026513			4:134387298-134406575	12	1
XLOC_042504	-1.19	1.49E-03	ENSSSCG00000028813			7:27142712-27143699	0	0
XLOC_002531	-1.18	1.49E-03	ENSSSCG00000005000	FANCM	Fanconi anemia complementation group M	1:195196446-195286748	23	3
XLOC_009556	-1.18	5.46E-03	ENSSSCG00000017541	HOXB13	homeobox B13	12:24903216-24906050	34	2
XLOC_012609	-1.18	4.61E-03	ENSSSCG00000028484			13:136969583-136987486	6	1
XLOC_026950	-1.17	1.49E-03	ENSSSCG00000014283	KIF3A	kinesin family member 3A	2:140468004-140538126	2	0
XLOC_037381	-1.17	1.49E-03	ENSSSCG00000021105	DPEP2	dipeptidase 2	6:26020319-26026337	2	0
XLOC_055935	-1.17	1.49E-03	ENSSSCG00000029993			GL896259.2:37286-53642	7	1
XLOC_043188	-1.16	1.49E-03	ENSSSCG00000021242			7:106476693-106507883	46	8
XLOC_051587	-1.16	1.49E-03	ENSSSCG00000028815			GL893329.2:1612-29216	16	1
XLOC_057157	-1.16	4.17E-02	ENSSSCG00000028676			JH118519.1:8694-26174	14	2
XLOC_033222	-1.16	1.49E-03	ENSSSCG00000006394	CFAP45	cilia and flagella associated protein 45	4:98569726-98596547	4	0
XLOC_001214	-1.15	1.49E-03	ENSSSCG00000022044	FAM205A	family with sequence similarity 205 member A	1:263167763-263172706	43	3
XLOC_054198	-1.14	1.49E-03	ENSSSCG00000028870			GL894992.1:1203-8459	15	1
XLOC_015958	-1.14	1.49E-03	ENSSSCG00000010377	PTPN20	protein tyrosine phosphatase, non-receptor type 20	14:96392739-96465370	20	2
XLOC_032916	-1.14	2.95E-02	ENSSSCG00000006025			4:30257959-30648031	2	0
XLOC_030032	-1.13	1.49E-03	ENSSSCG00000008138	GCC2	GRIP and coiled-coil domain containing 2	3:49887405-49928309	3	0
XLOC_039642	-1.13	5.46E-03	ENSSSCG00000003733	KLHL14	kelch like family member 14	6:109214914-109344249	7	1
XLOC_030349	-1.13	7.14E-03	ENSSSCG00000008493	CEBPZ	CCAAT/enhancer binding protein zeta	3:109395076-109545748	2	0
XLOC_005354	-1.13	1.13E-02	ENSSSCG00000010960	SLC28A3	solute carrier family 28 member 3	10:34734229-34768182	7	3
XLOC_036148	-1.13	1.49E-03	ENSSSCG00000000859	PARPBP	PARP1 binding protein	5:85921594-86067180	33	5
XLOC_007208	-1.12	1.49E-03	ENSSSCG00000009448	DIAPH3	diaphanous related formin 3	11:34600372-34696889	29	3
XLOC_023541	-1.12	1.49E-03	ENSSSCG00000016626	CFTR	cystic fibrosis transmembrane conductance regulator	18:30394982-30566740	40	8
XLOC_051020	-1.12	9.93E-03	ENSSSCG00000024358			GL892959.1:127154-131816	12	4
XLOC_044746	-1.12	1.49E-03	ENSSSCG00000026360	CLGN	calmegin precursor	8:92109057-92168046	6	0
XLOC_037734	-1.10	1.49E-03	ENSSSCG00000027407	MYH14	myosin heavy chain 14	6:50892287-51049578	1	0
XLOC_012935	-1.10	1.49E-03	ENSSSCG00000012070			13:213575392-213588346	8	1
XLOC_043230	-1.09	1.49E-03	ENSSSCG00000002445	TRIP11	thyroid hormone receptor interactor 11	7:120132222-120208385	5	1
XLOC_023160	-1.09	1.49E-03	ENSSSCG00000016663	DPY19L2	dpy-19 like 2	18:42525097-42597190	42	5
XLOC_050189	-1.09	1.46E-02	ENSSSCG00000022649	SLC7A11	solute carrier family 7 member 11	GL892269.1:25071-45554	22	2
XLOC_009186	-1.09	3.69E-03	ENSSSCG00000017994	CFAP52	cilia and flagella associated protein 52	12:57319773-57340693	6	2
XLOC_034939	-1.08	7.14E-03	ENSSSCG00000000332			5:21836944-22039981	29	3
XLOC_024769	-1.08	3.69E-03	ENSSSCG00000013332	KIF18A	kinesin family member 18A	2:34616655-34914593	32	3
XLOC_006001	-1.07	3.55E-02	ENSSSCG00000011078	ARMC3	armadillo repeat containing 3	10:57615067-57704887	5	1
XLOC_039593	-1.07	1.49E-03	ENSSSCG00000021893	ROCK1	Rho associated coiled-coil containing protein kinase 1	6:98710278-98861700	1	0
XLOC_021964	-1.07	1.49E-03	ENSSSCG00000007077	ESF1	ESF1 nucleolar pre-rRNA processing protein homolog	17:25098767-25160124	5	1
XLOC_007187	-1.06	2.20E-02	ENSSSCG00000009428	FAM216B	protein FAM216B	11:24964580-24974859	4	1
XLOC_002007	-1.06	4.87E-02	ENSSSCG00000004410			1:84885788-84910736	17	3
XLOC_041823	-1.06	1.49E-03	ENSSSCG00000001958	BAZ1A	bromodomain adjacent to zinc finger domain protein 1A	7:69798317-69900275	7	2
XLOC_001878	-1.06	1.40E-02	ENSSSCG00000004274			1:56676634-56773097	43	4
XLOC_016127	-1.05	4.02E-02	ENSSSCG00000010609			14:124991112-125143247	22	8
XLOC_017719	-1.04	1.49E-03	ENSSSCG00000015907	GALNT3	polypeptide N-acetylgalactosaminyltransferase 3	15:80794829-80818903	15	8
XLOC_035426	-1.04	2.86E-02	ENSSSCG00000000917	KERA	keratocan	5:96273607-96281246	13	1
XLOC_011535	-1.04	1.49E-03	ENSSSCG00000011822	OPA1	OPA1, mitochondrial dynamin like GTPase	13:140172889-140233664	4	1
XLOC_024921	-1.03	1.87E-02	ENSSSCG00000013902			2:59157872-59163292	1	0
XLOC_025466	-1.03	9.28E-03	ENSSSCG00000014191			2:118230773-118598550	7	1
XLOC_044452	-1.03	2.95E-02	ENSSSCG00000008768	ARAP2	ArfGAP with RhoGAP domain, ankyrin repeat and PH domain 2	8:29068168-29327348	6	0
XLOC_032369	-1.03	8.60E-03	ENSSSCG00000006525	MUC1	mucin 1, cell surface associated	4:103409689-103413841	2	0
XLOC_032818	-1.02	3.69E-03	ENSSSCG00000005948	TG	Sus scrofa thyroglobulin (TG)	4:8078823-8424733	11	2
XLOC_017893	-1.02	1.49E-03	ENSSSCG00000016092	SGO2	shugoshin 2	15:115371367-115424521	16	3
XLOC_038387	-1.02	1.49E-03	ENSSSCG00000003826	HOOK1	hook microtubule tethering protein 1	6:140117180-140192914	18	2
XLOC_058386	-1.02	1.49E-03	ENSSSCG00000012117	TLR7	toll-like receptor 7 precursor	X:10449322-10481705	14	0
XLOC_042319	-1.02	4.34E-02	ENSSSCG00000001042	MAK	male germ cell associated kinase	7:7793669-7850097	6	1
XLOC_023333	-1.02	1.49E-03	ENSSSCG00000016423	DPP6	dipeptidyl peptidase like 6	18:3287852-3565479	2	4
XLOC_000238	-1.02	1.49E-03	ENSSSCG00000004242	TBC1D32	TBC1 domain family member 32	1:45614745-45824623	3	1
XLOC_035282	-1.02	1.70E-02	ENSSSCG00000000782			5:73761893-73831940	44	7
XLOC_048615	-1.01	1.49E-03	ENSSSCG00000015423	DNAJC2	DnaJ heat shock protein family (Hsp40) member C2	9:113924631-113968124	3	0
XLOC_036073	-1.01	1.49E-03	ENSSSCG00000000779	KIF21A	kinesin family member 21A	5:73379316-73586157	20	3
XLOC_028736	-1.01	1.87E-02	ENSSSCG00000025266	VWA3A	von Willebrand factor A domain containing 3A	3:24548184-24561515	3	0
XLOC_054239	-1.01	1.49E-03	ENSSSCG00000029268	TOPAZ1	testis and ovary specific PAZ domain containing 1	GL895008.1:7206-37438	18	1
XLOC_038867	-1.00	1.49E-03	ENSSSCG00000002932	ZNF567	zinc finger protein 567	6:41156393-41184718	3	1
XLOC_039405	1.01	1.49E-03	ENSSSCG00000026386	SLC30A2	Sus scrofa solute carrier family 30 member 2 (SLC30A2)	6:77113141-77122290	1	10
XLOC_047882	1.02	1.49E-03	ENSSSCG00000014626	HPX	Sus scrofa hemopexin (HPX)	9:3941156-3961263	5	12
XLOC_053121	1.03	1.76E-02	ENSSSCG00000022368			GL894240.1:5181-6809	10	6
XLOC_047317	1.04	6.31E-03	ENSSSCG00000015237	FLI1	Fli-1 proto-oncogene, ETS transcription factor	9:61707476-61811066	10	23
XLOC_011581	1.04	1.49E-03	ENSSSCG00000027952	ADCY5	adenylate cyclase 5	13:146611881-146680573	7	8
XLOC_024908	1.05	2.75E-02	ENSSSCG00000013934	CILP2	cartilage intermediate layer protein 2	2:58306115-58314442	8	3
XLOC_011925	1.06	1.49E-03	ENSSSCG00000011226	TGFBR2	transforming growth factor beta receptor 2	13:18697256-18727352	0	1
XLOC_000791	1.06	5.46E-03	ENSSSCG00000004885	CDH19	cadherin 19	1:172916646-173005335	8	15
XLOC_012608	1.06	1.49E-03	ENSSSCG00000011813	P3H2	prolyl 3-hydroxylase 2	13:136664919-136862532	1	2
XLOC_000883	1.07	1.49E-03	ENSSSCG00000004980	THSD4	thrombospondin type 1 domain containing 4	1:187774149-188061588	2	1
XLOC_026341	1.07	3.04E-02	ENSSSCG00000013842			2:61344294-61358739	6	24
XLOC_029351	1.08	1.33E-02	ENSSSCG00000008522	XDH	xanthine dehydrogenase/oxidase	3:114670321-114797901	7	6
XLOC_012124	1.08	1.49E-03	ENSSSCG00000011440	SEMA3G	semaphorin 3G	13:37787524-37799417	10	15
XLOC_011301	1.09	1.49E-03	ENSSSCG00000022031	CHST2	carbohydrate sulfotransferase 2	13:91592773-91597953	2	2
XLOC_001787	1.09	1.49E-03	ENSSSCG00000004174			1:33476355-33479021	0	0
XLOC_026255	1.10	1.49E-03	ENSSSCG00000013408	ADM	ADM Adrenomedullin Proadrenomedullin N-20 terminal peptide	2:52576205-52578540	2	1
XLOC_030212	1.10	1.49E-03	ENSSSCG00000027527			3:80747564-80754647	1	2
XLOC_017678	1.10	1.49E-03	ENSSSCG00000015870			15:69324542-69481264	4	5
XLOC_017944	1.10	1.49E-03	ENSSSCG00000016131	ADAM23	ADAM metallopeptidase domain 23	15:121306037-121474753	11	7
XLOC_041365	1.11	1.49E-03	ENSSSCG00000001107	SLC17A1	sodium-dependent phosphate transport protein 1	7:21822809-21896234	0	0
XLOC_008738	1.12	4.51E-02	ENSSSCG00000017410	HCRT	Orexin Orexin-A Orexin-B	12:20878172-20880565	13	11
XLOC_033192	1.13	1.49E-03	ENSSSCG00000006351			4:97043768-97069533	5	2
XLOC_038201	1.14	1.49E-03	ENSSSCG00000023322	COL9A2	collagen type IX alpha 2 chain	6:89418530-89434966	1	1
XLOC_035137	1.14	1.49E-03	ENSSSCG00000000571	ABCC9	ATP binding cassette subfamily C member 9	5:54818450-54944107	9	18
XLOC_051969	1.14	1.49E-03	ENSSSCG00000024050			GL893597.1:6926-15515	8	7
XLOC_012530	1.14	2.20E-02	ENSSSCG00000020763			13:118705585-118745274	10	21
XLOC_005227	1.16	3.59E-02	ENSSSCG00000010842			10:14071142-14084140	7	15
XLOC_037834	1.18	4.61E-03	ENSSSCG00000003303			6:54937198-54952643	11	2
XLOC_020460	1.18	1.49E-03	ENSSSCG00000016861	C6	complement component C6 precursor	16:27210755-27269057	10	29
XLOC_018055	1.19	2.68E-03	ENSSSCG00000016260	SLC16A14	solute carrier family 16 member 14	15:144719653-144755332	7	10
XLOC_057190	1.19	1.49E-03	ENSSSCG00000022133			JH118527.1:499-13805	8	16
XLOC_020458	1.21	1.49E-03	ENSSSCG00000016859	C7	Sus scrofa complement C7 (C7)	16:27053335-27116121	0	0
XLOC_001173	1.21	3.69E-03	ENSSSCG00000026693			1:249850835-249888226	2	3
XLOC_015248	1.21	1.49E-03	ENSSSCG00000010660	PNLIPRP2	pancreatic lipase-related protein 2 precursor	14:138113995-138135435	2	2
XLOC_010914	1.24	1.49E-03	ENSSSCG00000011280	VIPR1	vasoactive intestinal polypeptide receptor 1 precursor	13:28704206-28740521	14	8
XLOC_032292	1.25	1.49E-03	ENSSSCG00000006413	FCER1A	Fc fragment of IgE receptor Ia	4:99069232-99075661	6	9
XLOC_005360	1.25	1.49E-03	ENSSSCG00000010962	FRMD3	FERM domain containing 3	10:35709858-35792553	11	17
XLOC_050936	1.25	1.07E-02	ENSSSCG00000021462			GL892916.1:14238-21610	5	1
XLOC_010844	1.26	1.49E-03	ENSSSCG00000011227			13:18735113-18747789	1	1
XLOC_048183	1.26	1.49E-03	ENSSSCG00000014994	PDGFD	platelet derived growth factor D	9:38454986-38616001	1	2
XLOC_002244	1.27	2.68E-03	ENSSSCG00000004673	SLC28A2	solute carrier family 28 member 2	1:141072600-141140819	9	19
XLOC_007335	1.27	1.49E-03	ENSSSCG00000009526	ITGBL1	integrin subunit beta like 1	11:77341812-77458068	1	4
XLOC_035966	1.29	1.49E-03	ENSSSCG00000027602			5:61337115-61373313	16	10
XLOC_059628	1.30	1.49E-03	ENSSSCG00000012600	AGTR2	angiotensin II receptor type 2	X:109822525-109826790	5	9
XLOC_022297	1.30	5.46E-03	ENSSSCG00000007515	APCDD1L	APC down-regulated 1 like	17:65871587-65882164	11	10
XLOC_007169	1.30	4.91E-02	ENSSSCG00000009406			11:20895411-20959249	3	13
XLOC_043247	1.32	1.49E-03	ENSSSCG00000002475	SERPINA6	corticosteroid-binding globulin precursor	7:122544965-122563955	8	21
XLOC_029141	1.33	1.49E-03	ENSSSCG00000020736	ADD2	adducin 2	3:75131801-75191256	2	6
XLOC_029181	1.33	1.49E-03	ENSSSCG00000028282	SLC1A4	solute carrier family 1 member 4	3:80814195-80833394	1	1
XLOC_008520	1.33	1.49E-03	ENSSSCG00000017144	NPTX1	neuronal pentraxin 1	12:1901302-1991716	2	1
XLOC_016067	1.34	1.49E-03	ENSSSCG00000010529	SFRP5	secreted frizzled-related protein 5 precursor	14:118623933-118629819	1	0
XLOC_012866	1.34	1.49E-03	ENSSSCG00000012026	ADAMTS1	A disintegrin and metalloproteinase with thrombospondin motifs 1 precursor	13:200126455-200140274	7	15
XLOC_017480	1.35	1.49E-03	ENSSSCG00000015682			15:15096489-15217039	14	20
XLOC_039744	1.35	1.58E-02	ENSSSCG00000003824			6:139867649-139893836	4	5
XLOC_029130	1.37	2.68E-03	ENSSSCG00000008307	SFXN5	sideroflexin 5	3:72903668-73033064	10	21
XLOC_042040	1.39	1.49E-03	ENSSSCG00000002314	SMOC1	SPARC related modular calcium binding 1	7:99860647-99940358	10	19
XLOC_028989	1.39	2.66E-02	ENSSSCG00000008126	ASTL	astacin like metalloendopeptidase	3:49198478-49211785	8	1
XLOC_033033	1.39	1.49E-03	ENSSSCG00000006160	STMN2	stathmin 2	4:62172539-62226939	1	1
XLOC_048733	1.41	3.69E-03	ENSSSCG00000015526	NPHS2	NPHS2, podocin	9:133015801-133138812	3	3
XLOC_002875	1.43	3.25E-02	ENSSSCG00000005438	ACTL7B	actin like 7B	1:280407366-280408620	9	0
XLOC_058823	1.45	4.61E-03	ENSSSCG00000012546	NRK	Nik related kinase	X:100896639-101018633	14	30
XLOC_051668	1.46	1.93E-02	ENSSSCG00000025273	CYP11A1	Cholesterol side-chain cleavage enzyme, mitochondrial	GL893363.2:157314-165974	5	9
XLOC_029254	1.46	2.55E-02	ENSSSCG00000027422			3:97787457-97834011	11	9
XLOC_037801	1.51	1.20E-02	ENSSSCG00000029446			6:53763039-53766854	5	8
XLOC_023543	1.52	1.49E-03	ENSSSCG00000016628	WNT2	Wnt family member 2	18:30789597-30838584	2	0
XLOC_021442	1.53	1.49E-03	ENSSSCG00000007045			17:15704460-15870087	4	6
XLOC_032219	1.54	1.49E-03	ENSSSCG00000006297			4:89969323-90001121	0	0
XLOC_047318	1.55	1.49E-03	ENSSSCG00000021573	KCNJ5	G protein-activated inward rectifier potassium channel 4	9:61927897-61956114	2	3
XLOC_022008	1.56	1.49E-03	ENSSSCG00000029289	CST9L	cystatin 9 like	17:34540846-34543882	2	0
XLOC_035711	1.58	2.68E-03	ENSSSCG00000000269			5:18978514-18987840	8	0
XLOC_028748	1.58	1.49E-03	ENSSSCG00000007851	ZP2	Sus scrofa zona pellucida glycoprotein 2 (ZP2)	3:25665440-25679349	11	3
XLOC_054477	1.60	1.49E-03	ENSSSCG00000024996			GL895197.2:605-3152	1	0
XLOC_047208	1.61	1.20E-02	ENSSSCG00000028204	TREH	trehalase	9:50918842-50924290	13	36
XLOC_005453	1.61	1.49E-03	ENSSSCG00000011043	C1QL3	complement C1q like 3	10:50066668-50178290	4	1
XLOC_035206	1.61	2.46E-02	ENSSSCG00000000666			5:65574973-65589682	1	0
XLOC_000655	1.63	1.49E-03	ENSSSCG00000024566			1:144339768-144352653	8	12
XLOC_001919	1.66	1.49E-03	ENSSSCG00000024249	GABRR2	gamma-aminobutyric acid type A receptor rho2 subunit	1:64063786-64110309	8	1
XLOC_045183	1.68	1.49E-03	ENSSSCG00000008809	GABRG1	gamma-aminobutyric acid type A receptor gamma1 subunit	8:38019083-38133029	10	13
XLOC_044555	1.69	1.49E-03	ENSSSCG00000008875	RXFP1	relaxin/insulin like family peptide receptor 1	8:49872240-50006155	12	34
XLOC_028868	1.71	1.49E-03	ENSSSCG00000007978			3:40950680-40951551	0	0
XLOC_021930	1.73	1.49E-03	ENSSSCG00000030457			17:14626198-14631975	15	17
XLOC_059419	1.74	1.49E-03	ENSSSCG00000012347	ALAS2	5'-aminolevulinate synthase 2	X:53807662-53832133	0	0
XLOC_023266	1.75	1.13E-02	ENSSSCG00000016752			18:55920351-55922606	17	27
XLOC_032187	1.79	1.93E-02	ENSSSCG00000006264	OPRK1	opioid receptor kappa 1	4:84470158-84496916	15	34
XLOC_011496	1.85	1.49E-03	ENSSSCG00000011799	AHSG	alpha 2-HS glycoprotein	13:133821644-133828640	14	11
XLOC_047947	1.93	1.49E-03	ENSSSCG00000014725	HBB	hemoglobin subunit beta	9:5632714-5634344	0	0
XLOC_033044	2.01	1.49E-03	ENSSSCG00000006172	PI15	peptidase inhibitor 15	4:66776707-66802989	0	0
XLOC_015412	2.02	1.87E-02	ENSSSCG00000009675			14:13256986-13288312	8	7
XLOC_021641	2.05	2.60E-02	ENSSSCG00000007277	ASIP	Sus scrofa agouti signaling protein (ASIP), transcript variant 1A1A'	17:42538389-42686985	17	34
XLOC_005382	2.05	1.49E-03	ENSSSCG00000010991			10:37307555-37313382	1	0
XLOC_014796	2.06	1.49E-03	ENSSSCG00000010141	ZP4	Sus scrofa zona pellucida glycoprotein 4 (ZP4)	14:57496062-57510726	0	0
XLOC_001577	2.24	1.49E-03	ENSSSCG00000005788			1:311917653-311934820	15	26
XLOC_028867	2.29	7.88E-03	ENSSSCG00000007977	HBM	hemoglobin subunit mu	3:40948174-40948852	1	0
XLOC_020425	2.31	1.49E-03	ENSSSCG00000016823		Sus scrofa C1q and TNF related 3 (C1QTNF3)	16:20792524-20819716	12	0
XLOC_055445	2.36	3.69E-03	ENSSSCG00000022403			GL896035.2:8754-9685	11	23
XLOC_009134	2.49	1.49E-03	ENSSSCG00000017923	ALOX15	Sus scrofa arachidonate 15-lipoxygenase (ALOX15)	12:54502073-54510831	2	0
XLOC_005810	2.53	4.61E-03	ENSSSCG00000024061	TNNI1	troponin I, slow skeletal muscle	10:28197735-28209580	14	13
XLOC_020552	2.55	1.49E-03	ENSSSCG00000016940	HTR1A	5-hydroxytryptamine receptor 1A	16:45539680-45550440	8	17
XLOC_051726	2.71	1.49E-03	ENSSSCG00000030456			GL893411.2:926-5997	10	16
XLOC_000585	3.21	1.49E-03	ENSSSCG00000004644	HDC	histidine decarboxylase	1:135147955-135167866	3	1
XLOC_008876	3.52	1.49E-03	ENSSSCG00000021572			12:28496613-28505538	6	0
XLOC_003089	3.52	9.93E-03	ENSSSCG00000028671	CEL	carboxyl ester lipase	1:306719762-306726596	11	35
XLOC_011886	3.59	1.49E-03	ENSSSCG00000011193	BTD	biotinidase	13:2748080-2991429	5	3
XLOC_020395	3.77	1.49E-03	ENSSSCG00000016799			16:10811045-11502716	12	5
