# Supplementary material for: Flutamide-induced alterations in transcriptional profiling of neonatal porcine ovaries
Source: J Anim Sci Biotechnol. 2019 Apr 3;10:35. doi: 10.1186/s40104-019-0340-y (PMC6446412; doi:10.1186/s40104-019-0340-y)
Supplement: Supplementary file 3 — An overview of all differentially expressed lncRNAs [P < 0.05; (log2) fold change] in the ovaries of flutamide-treated piglets. (XLS 61 kb) [file 40104_2019_340_MOESM3_ESM.xls]

## Sheet: Additional file 3
Additional file 3. An overview of all differentially expressed lncRNAs [P<0.05; (log2) fold change] in the ovaries of flutamide-treated piglets
XLOC	log2_fold_change	q_value	TCONS	Locus	Length	GenBank accession numbers
XLOC_000037	-2.67	0.00149018	TCONS_00000092	1:3764872-3846922	3737	MG014013
XLOC_000037	-2.67	0.00149018	TCONS_00000093	1:3764872-3846922	5104	MG014014
XLOC_000037	-2.67	0.00149018	TCONS_00000094	1:3764872-3846922	4695	MG014015
XLOC_000037	-2.67	0.00149018	TCONS_00000095	1:3764872-3846922	6173	MG014016
XLOC_000037	-2.67	0.00149018	TCONS_00000096	1:3764872-3846922	4036	MG014017
XLOC_000889	2.02	0.0384023	TCONS_00002403	1:188960328-188977300	1419	MG014022
XLOC_000889	2.02	0.0384023	TCONS_00002404	1:188960328-188977300	569	MG014023
XLOC_001172	1.22	0.00267829	TCONS_00003071	1:249757822-249761645	2150	MG014024
XLOC_001655	1.64	0.0113378	TCONS_00004390	1:6014421-6195282	2356	MG014018
XLOC_001732	-1.49	0.00149018	TCONS_00004621	1:20286363-20379634	3203	MG014019
XLOC_002314	1.19	0.00149018	TCONS_00006133	1:146263831-146270107	2308	MG014020
XLOC_002314	1.19	0.00149018	TCONS_00006134	1:146263831-146270107	2334	MG014021
XLOC_005180	-2.04	0.00860154	TCONS_00010408	10:2821669-2882226	2152	MG014026
XLOC_005516	1.01	0.0314718	TCONS_00011299	10:61552498-61627983	4773	MG014027
XLOC_005622	-1.72	0.00369305	TCONS_00011534	10:1185387-1538609	1733	MG014025
XLOC_006081	-1.27	0.00149018	TCONS_00012655	10:71253190-71261693	5181	MG014028
XLOC_007609	-1.89	0.0164265	TCONS_00015385	11:53144624-53265157	2793	MG014029
XLOC_008499	-2.34	0.0494322	TCONS_00016535	12:686695-796291	3868	MG014030
XLOC_008499	-2.34	0.0494322	TCONS_00016536	12:686695-796291	2508	MG014031
XLOC_008499	-2.34	0.0494322	TCONS_00016537	12:686695-796291	2805	MG014032
XLOC_008499	-2.34	0.0494322	TCONS_00016538	12:686695-796291	2498	MG014033
XLOC_008499	-2.34	0.0494322	TCONS_00016539	12:686695-796291	2822	MG014034
XLOC_008499	-2.34	0.0494322	TCONS_00016540	12:686695-796291	2812	MG014035
XLOC_008499	-2.34	0.0494322	TCONS_00016541	12:686695-796291	2094	MG014036
XLOC_009232	-1.02	0.00149018	TCONS_00018660	12:62827605-62832855	3541	MG014048
XLOC_009256	-1.09	0.00149018	TCONS_00018772	12:686695-796291	3070	MG014037
XLOC_009256	-1.09	0.00149018	TCONS_00018773	12:686695-796291	7439	MG014038
XLOC_009256	-1.09	0.00149018	TCONS_00018784	12:686695-796291	5849	MG014039
XLOC_009376	-1.68	0.00149018	TCONS_00019185	12:10284768-10546906	2093	MG014040
XLOC_009376	-1.68	0.00149018	TCONS_00019186	12:10284768-10546906	1696	MG014041
XLOC_009376	-1.68	0.00149018	TCONS_00019187	12:10284768-10546906	1969	MG014042
XLOC_009376	-1.68	0.00149018	TCONS_00019188	12:10284768-10546906	2735	MG014043
XLOC_009376	-1.68	0.00149018	TCONS_00019189	12:10284768-10546906	1838	MG014044
XLOC_009376	-1.68	0.00149018	TCONS_00019190	12:10284768-10546906	2232	MG014045
XLOC_009376	-1.68	0.00149018	TCONS_00019191	12:10284768-10546906	953	MG014046
XLOC_009376	-1.68	0.00149018	TCONS_00019192	12:10284768-10546906	603	MG014047
XLOC_011067	1.37	0.033328	TCONS_00022682	13:47328751-47340379	1007	MG014049
XLOC_011105	-1.78	0.00149018	TCONS_00022767	13:57325775-57527139	828	MG014050
XLOC_011105	-1.78	0.00149018	TCONS_00022768	13:57325775-57527139	646	MG014051
XLOC_011105	-1.78	0.00149018	TCONS_00022769	13:57325775-57527139	755	MG014052
XLOC_011150	1.35	0.00149018	TCONS_00022884	13:72532102-72657618	994	MG014058
XLOC_011349	-1.11	0.0152611	TCONS_00023420	13:104511712-104541331	2535	MG014060
XLOC_011535	-1.04	0.00149018	TCONS_00023819	13:140172889-140233664	1358	MG014061
XLOC_011535	-1.04	0.00149018	TCONS_00023820	13:140172889-140233664	1412	MG014062
XLOC_011722	-1.28	0.00369305	TCONS_00024311	13:179843971-180128760	1844	MG014064
XLOC_011722	-1.28	0.00369305	TCONS_00024312	13:179843971-180128760	919	MG014065
XLOC_011722	-1.28	0.00369305	TCONS_00024313	13:179843971-180128760	1844	MG014066
XLOC_012233	-1.18	0.0363058	TCONS_00025839	13:59142015-59272003	1588	MG014053
XLOC_012242	2.55	0.00149018	TCONS_00025852	13:61466327-61551590	1851	MG014054
XLOC_012242	2.55	0.00149018	TCONS_00025853	13:61466327-61551590	1091	MG014055
XLOC_012260	-2.98	0.00369305	TCONS_00025890	13:66430972-66517483	830	MG014056
XLOC_012260	-2.98	0.00369305	TCONS_00025891	13:66430972-66517483	507	MG014057
XLOC_012444	1.24	0.0214264	TCONS_00026388	13:98278976-98285917	504	MG014059
XLOC_012753	-1.42	0.00546365	TCONS_00027214	13:160457245-160459567	2013	MG014063
XLOC_015001	-1.43	0.00149018	TCONS_00031087	14:95620750-95634748	4323	MG014067
XLOC_015001	-1.43	0.00149018	TCONS_00031088	14:95620750-95634748	958	MG014068
XLOC_015253	-1.93	0.00788341	TCONS_00031825	14:138928448-138948519	3160	MG014073
XLOC_015272	-1.65	0.00149018	TCONS_00031867	14:141689222-141691531	1919	MG014076
XLOC_015314	-1.54	0.00149018	TCONS_00032046	14:147672128-147677191	1433	MG014077
XLOC_015314	-1.54	0.00149018	TCONS_00032047	14:147672128-147677191	2050	MG014078
XLOC_015314	-1.54	0.00149018	TCONS_00032048	14:147672128-147677191	1481	MG014079
XLOC_015323	1.96	0.00369305	TCONS_00032062	14:149691556-149694800	1651	MG014080
XLOC_016018	-1.53	0.00369305	TCONS_00034202	14:111199185-111437787	1149	MG014069
XLOC_016018	-1.53	0.00369305	TCONS_00034203	14:111199185-111437787	2135	MG014070
XLOC_016022	-2.98	0.0120378	TCONS_00034212	14:112159808-112462915	2045	MG014071
XLOC_016150	-1.02	0.0260254	TCONS_00034558	14:132413891-132616740	1214	MG014072
XLOC_016190	-1.33	0.00149018	TCONS_00034657	14:139569478-139576083	4841	MG014074
XLOC_016190	-1.33	0.00149018	TCONS_00034658	14:139569478-139576083	5312	MG014075
XLOC_017463	-1.83	0.0401841	TCONS_00036227	15:4564596-4566809	976	MG014081
XLOC_017463	-1.83	0.0401841	TCONS_00036228	15:4564596-4566809	1152	MG014082
XLOC_017531	-1.01	0.0181812	TCONS_00036385	15:35836884-35843153	2150	MG014087
XLOC_017585	-1.59	0.0113378	TCONS_00036509	15:45978752-45988793	1161	MG014089
XLOC_017936	-1.75	0.00546365	TCONS_00037509	15:120537066-120550931	1912	MG014091
XLOC_018246	-1.19	0.00267829	TCONS_00038250	15:20561495-20630618	1049	MG014083
XLOC_018246	-1.19	0.00267829	TCONS_00038252	15:20561495-20630618	678	MG014084
XLOC_018246	-1.19	0.00267829	TCONS_00038253	15:20561495-20630618	637	MG014085
XLOC_018248	1.12	0.00149018	TCONS_00038256	15:21024184-21035775	2896	MG014086
XLOC_018301	-1.29	0.00369305	TCONS_00038403	15:39943033-40038534	681	MG014088
XLOC_018540	1.45	0.0366533	TCONS_00039024	15:91901468-91913955	2591	MG014090
XLOC_020040	-1.54	0.00149018	TCONS_00041101	16:7176957-7181822	2537	MG014092
XLOC_020485	-1.33	0.00149018	TCONS_00042150	16:33296691-33540372	2286	MG014093
XLOC_021806	-1.02	0.0113378	TCONS_00044567	17:60230443-60508492	823	MG014097
XLOC_021806	-1.02	0.0113378	TCONS_00044569	17:60230443-60508492	644	MG014098
XLOC_021806	-1.02	0.0113378	TCONS_00044574	17:60230443-60508492	663	MG014099
XLOC_021959	-1.14	0.00267829	TCONS_00045013	17:22836206-22919365	1838	MG014094
XLOC_021974	-1.01	0.013966	TCONS_00045047	17:28522720-28567702	1181	MG014095
XLOC_021974	-1.01	0.013966	TCONS_00045048	17:28522720-28567702	1216	MG014096
XLOC_023230	-1.02	0.0219625	TCONS_00047497	18:51859859-51920438	2243	MG014103
XLOC_023230	-1.02	0.0219625	TCONS_00047498	18:51859859-51920438	947	MG014104
XLOC_023230	-1.02	0.0219625	TCONS_00047499	18:51859859-51920438	1068	MG014105
XLOC_023565	-1.19	0.00149018	TCONS_00048373	18:35373318-35421797	457	MG014100
XLOC_023565	-1.19	0.00149018	TCONS_00048374	18:35373318-35421797	2844	MG014101
XLOC_023596	-2.19	0.013966	TCONS_00048450	18:42273639-42275075	1036	MG014102
XLOC_025999	1.64	0.00149018	TCONS_00054017	2:10981777-10992438	1511	MG014106
XLOC_028537	-1.11	0.00149018	TCONS_00058637	3:5852686-5858566	4381	MG014107
XLOC_028537	-1.11	0.00149018	TCONS_00058638	3:5852686-5858566	5320	MG014108
XLOC_028537	-1.11	0.00149018	TCONS_00058639	3:5852686-5858566	4643	MG014109
XLOC_028537	-1.11	0.00149018	TCONS_00058640	3:5852686-5858566	4376	MG014110
XLOC_028537	-1.11	0.00149018	TCONS_00058641	3:5852686-5858566	4618	MG014111
XLOC_029294	1.25	0.00149018	TCONS_00060818	3:103503356-103520081	16492	MG014113
XLOC_029294	1.25	0.00149018	TCONS_00060820	3:103503356-103520081	16015	MG014114
XLOC_029294	1.25	0.00149018	TCONS_00060821	3:103503356-103520081	16011	MG014115
XLOC_029351	1.08	0.013317	TCONS_00060982	3:114670321-114797901	419	MG014116
XLOC_029470	-1.77	0.0235409	TCONS_00061316	3:135578331-135590074	1170	MG014117
XLOC_029658	1.21	0.00149018	TCONS_00061857	3:10914402-10920255	305	MG014112
XLOC_030535	-1.20	0.00149018	TCONS_00064270	3:144121530-144124183	1713	MG014118
XLOC_030535	-1.20	0.00149018	TCONS_00064271	3:144121530-144124183	2363	MG014119
XLOC_030539	-1.47	0.00149018	TCONS_00064285	3:144428947-144444270	791	MG014120
XLOC_030539	-1.47	0.00149018	TCONS_00064286	3:144428947-144444270	1322	MG014121
XLOC_030539	-1.47	0.00149018	TCONS_00064287	3:144428947-144444270	1631	MG014122
XLOC_030539	-1.47	0.00149018	TCONS_00064289	3:144428947-144444270	623	MG014123
XLOC_032900	-1.05	0.0299521	TCONS_00068593	4:25470891-25492506	1203	MG014124
XLOC_032900	-1.05	0.0299521	TCONS_00068594	4:25470891-25492506	811	MG014125
XLOC_033042	-1.77	0.00149018	TCONS_00068949	4:65624786-65655532	1864	MG014126
XLOC_033570	2.79	0.00149018	TCONS_00070568	4:133950061-133956337	3073	MG014127
XLOC_033617	2.76	0.00149018	TCONS_00070706	4:141118888-141214875	1757	MG014128
XLOC_033617	2.76	0.00149018	TCONS_00070707	4:141118888-141214875	1604	MG014129
XLOC_034698	-1.93	0.00369305	TCONS_00071845	5:2058495-2061470	2031	MG014130
XLOC_035442	1.20	0.00369305	TCONS_00073837	5:101033957-101062742	3646	MG014134
XLOC_035712	2.77	0.00149018	TCONS_00074512	5:19001247-19018392	2905	MG014131
XLOC_035991	1.22	0.00149018	TCONS_00075251	5:65679252-65688221	2731	MG014132
XLOC_036214	1.19	0.00631274	TCONS_00075875	5:98509525-98516928	540	MG014133
XLOC_036245	-1.92	0.00149018	TCONS_00075937	5:105734267-105736584	2084	MG014135
XLOC_037406	-1.02	0.0164265	TCONS_00077651	6:29474739-29478546	1278	MG014136
XLOC_037406	-1.02	0.0164265	TCONS_00077653	6:29474739-29478546	939	MG014137
XLOC_037406	-1.02	0.0164265	TCONS_00077654	6:29474739-29478546	923	MG014138
XLOC_037406	-1.02	0.0164265	TCONS_00077655	6:29474739-29478546	904	MG014139
XLOC_038209	-1.29	0.00149018	TCONS_00079953	6:90538026-90543550	5329	MG014143
XLOC_039146	-1.08	0.00546365	TCONS_00082696	6:53524130-53526920	1284	MG014140
XLOC_039232	-2.01	0.00546365	TCONS_00082943	6:58025516-58044322	3027	MG014141
XLOC_039232	-2.01	0.00546365	TCONS_00082945	6:58025516-58044322	4675	MG014142
XLOC_041251	2.74	0.00149018	TCONS_00086105	7:1607919-1622835	4668	MG014144
XLOC_041251	2.74	0.00149018	TCONS_00086106	7:1607919-1622835	280	MG014145
XLOC_041337	2.41	0.00149018	TCONS_00086327	7:16197127-16211085	715	MG014149
XLOC_041337	2.41	0.00149018	TCONS_00086330	7:16197127-16211085	715	MG014150
XLOC_042299	1.21	0.00631274	TCONS_00089144	7:3551808-3559562	3874	MG014146
XLOC_042316	-2.27	0.0113378	TCONS_00089181	7:7636504-7639534	1307	MG014147
XLOC_042316	-2.27	0.0113378	TCONS_00089182	7:7636504-7639534	1290	MG014148
XLOC_045112	-1.56	0.00788341	TCONS_00095015	8:18133704-18170583	7894	MG014151
XLOC_045112	-1.56	0.00788341	TCONS_00095017	8:18133704-18170583	1264	MG014152
XLOC_045112	-1.56	0.00788341	TCONS_00095018	8:18133704-18170583	1160	MG014153
XLOC_045112	-1.56	0.00788341	TCONS_00095020	8:18133704-18170583	1896	MG014154
XLOC_045112	-1.56	0.00788341	TCONS_00095022	8:18133704-18170583	1552	MG014155
XLOC_045112	-1.56	0.00788341	TCONS_00095023	8:18133704-18170583	441	MG014156
XLOC_045412	-1.48	0.00149018	TCONS_00095748	8:85183155-85197001	2972	MG014157
XLOC_047018	-2.28	0.0384023	TCONS_00098130	9:19049979-19067506	720	MG014158
XLOC_047184	-1.46	0.00149018	TCONS_00098625	9:47080415-47091021	1256	MG014159
XLOC_047497	1.49	0.00149018	TCONS_00099462	9:97318287-97319798	1198	MG014163
XLOC_047681	-1.18	0.00714212	TCONS_00099980	9:131187902-131227454	1023	MG014165
XLOC_047682	-1.04	0.00461251	TCONS_00099982	9:131307414-131316207	1499	MG014166
XLOC_047687	-1.52	0.00149018	TCONS_00099990	9:131375595-131380686	4676	MG014167
XLOC_047687	-1.52	0.00149018	TCONS_00099991	9:131375595-131380686	4145	MG014168
XLOC_047691	1.20	0.0490816	TCONS_00100004	9:132039778-132042426	405	MG014169
XLOC_048513	-1.19	0.013317	TCONS_00102074	9:87595689-87636671	1459	MG014160
XLOC_048513	-1.19	0.013317	TCONS_00102075	9:87595689-87636671	1525	MG014161
XLOC_048529	-1.27	0.0209004	TCONS_00102114	9:92759633-92766196	1493	MG014162
XLOC_048661	1.51	0.00546365	TCONS_00102500	9:122842874-122881135	607	MG014164
XLOC_052195	-3.38	0.00860154	TCONS_00107335	GL893703.1:37569-48982	1979	MG014170
XLOC_052224	-1.41	0.00149018	TCONS_00107375	GL893717.1:14837-23003	1230	MG014171
XLOC_052224	-1.41	0.00149018	TCONS_00107376	GL893717.1:14837-23003	1244	MG014172
XLOC_054599	-1.34	0.00149018	TCONS_00110654	GL895297.2:4885-9613	2956	MG014173
XLOC_054599	-1.34	0.00149018	TCONS_00110655	GL895297.2:4885-9613	3168	MG014174
XLOC_058437	-1.11	0.0145835	TCONS_00116489	X:19806840-19816826	1379	MG014176
XLOC_058473	-1.30	0.00369305	TCONS_00116575	X:25960216-25999695	3297	MG014177
XLOC_059158	-1.20	0.00461251	TCONS_00118734	X:6220584-6222878	1651	MG014175
XLOC_059585*	-1.77	0.00149018	TCONS_00120326	X:101331504-101334273	524	MG014178
XLOC_059704	-1.22	0.00928308	TCONS_00120742	X:126124015-126163995	969	MG014179
XLOC_059704	-1.22	0.00928308	TCONS_00120743	X:126124015-126163995	1030	MG014180
XLOC_059704	-1.22	0.00928308	TCONS_00120744	X:126124015-126163995	1104	MG014181
XLOC_059830	2.67	0.00369305	TCONS_00121171	X:143853635-143860176	2028	MG014182
